# Supplementary material for: Urinary Galectin-3 as a Novel Biomarker for the Prediction of Renal Fibrosis and Kidney Disease Progression
Source: Biomedicines. 2022 Mar 2;10(3):585. doi: 10.3390/biomedicines10030585 (PMC8945118; doi:10.3390/biomedicines10030585)
Supplement: Supplementary file 1 [file biomedicines-10-00585-s001.zip]

Archive with 1 entries (1 files):
- biomedicines-1606483-supplementary.pdf
